# Supplementary material for: Preoperative Cancer Antigen 125 Level as Predictor for Complete Cytoreduction in Ovarian Cancer: A Prospective Cohort Study and Systematic Review
Source: Cancers (Basel). 2022 Nov 22;14(23):5734. doi: 10.3390/cancers14235734 (PMC9740757; doi:10.3390/cancers14235734)
Supplement: Supplementary file 1 [file cancers-14-05734-s001.zip]

Archive with 1 entries (1 files):
- cancers-2002178-supplementary.pdf
